# Supplementary material for: Influence of Genetics on the Response to Omalizumab in Patients with Severe Uncontrolled Asthma with an Allergic Phenotype
Source: Int J Mol Sci. 2023 Apr 10;24(8):7029. doi: 10.3390/ijms24087029 (PMC10139019; doi:10.3390/ijms24087029)
Supplement: Supplementary file 1 [file ijms-24-07029-s001.zip]

Archive with 21 entries (21 files):
- Table S1.pdf
- Table S10.pdf
- Table S11.pdf
- Table S12.pdf
- Table S13.pdf
- Table S14.pdf
- Table S15.pdf
- Table S16.pdf
- Table S17.pdf
- Table S18.pdf
- Table S19.pdf
- Table S2.pdf
- Table S20.pdf
- Table S21.pdf
- Table S3.pdf
- Table S4.pdf
- Table S5.pdf
- Table S6.pdf
- Table S7.pdf
- Table S8.pdf
- Table S9.pdf
